# Supplementary material for: Integration of interictal EEG source localization in presurgical epilepsy evaluation – A single‐center prospective study
Source: Epilepsia Open. 2023 May 19;8(3):877–87. doi: 10.1002/epi4.12754 (PMC10472400; doi:10.1002/epi4.12754)
Supplement: Supplementary file 1 — Table S1 [file EPI4-8-877-s001.xlsx]

## Sheet: Sheet1
Table S1: Clinical and Demographic Characteristics of Patients
ID	Sex	Age, years	Epilepsy Duration, years	Presence of bilateral tonic clonic seizures	Lateralisation based on semiology	Localisation based on semiology	Interictal EEG foci, video EEG monitoring	Primary ictal focus, video EEG monitoring	Secondary ictal focus	Suspected etiology based on imaging	18FDG PET hypometabolism	Conclusion: suspected lateralization	Conclusion: suspected localization	Recommendation	ESL performed
1	F	15	6	Yes	Nonlateralizable	Temporal	Left temporal	Left temporal		(non-lesional)	Left temporal	Left	Temporal	Further invasive diagnostics	Yes
2	F	61	51	Yes	Nonlateralizable	Nonlocalizable	Left temporal; right temporo-mesial anterior	Right temporal		Right hippocampal sclerosis	Right temporal	Right	Temporo-mesial anterior	Resection	Yes
3	F	19	6	None	Left	Extratemporal	Left temporo-mesial anterior	Left temporal	Nonlateralizable, nonlocalizable	(non-lesional)		Unclear	Unclear	Further non-invasive workup	Yes
4	M	25	17	Yes	Nonlateralizable	Nonlocalizable	(no spikes)	Right fronto-central	Nonlateralizable, nonlocalizable	(non-lesional)	Negative	Left	Frontal: dorsomedial prefrontal	Further invasive diagnostics	No
5	M	26	5	Yes	Nonlateralizable	Temporal	(no spikes)	(no seizures)		(non-lesional)		Unclear	Unclear	Further non-invasive workup	No
6	M	45	30	Yes	Right	Extratemporal	Left fronto-parieto-occipital; right parieto-occipital	Left parieto-occipital	Right parieto-occipital	(non-lesional)		Bilateral	Parieto-occipital	No resection	Yes
7	F	45	4	None	Nonlateralizable	Temporal	Right temporo-mesial	Right temporo-mesial	Nonlateralizable, nonlocalizable	Right hippocampal sclerosis		Right	Temporo-mesial anterior	Resection	Yes
8	M	47	25	Yes	Nonlateralizable	Extratemporal	Right temporo-lateral, parietal	Right temporo-parietal	Right fronto-central	Right temporal focal cortical dysplasia	Right frontal, temporal	Right	Right temporal temporo-lateral	Resection	No
9	M	33	24	Yes	Nonlateralizable	Temporal	(no spikes)	Left temporo-mesial		(non-lesional)		Left	Temporal	Further non-invasive workup	No
10	F	22	10	Yes	Nonlateralizable	Temporal	Bilateral temporo-mesial	Right temporo-mesial		(non-lesional)		Right	Temporal	Further non-invasive workup	Yes
11	M	32	9	Yes	Left	Nonlocalizable	Left temporal	Left temporal		(non-lesional)		Left	Unclear	Further invasive diagnostics	Yes
12	F	48	26	None	Left	Nonlocalizable	Left temporal	Left temporal		Right frontal lesion, post contusion		Unclear	Unclear	No resection	No
13	M	15	15	Yes	Nonlateralizable	Nonlocalizable	Left parietal	Nonlateralizable frontal	Left fronto-central	Left parietal Hamartoma	Left temporo-parieto-occipital	Unclear	Fronto-parietal	Further invasive diagnostics	Yes
14	M	29	23	None	Nonlateralizable	Extratemporal	Nonlateralizing, fronto-centro-mesial	Left fronto-central	Nonlateralizable, nonlocalizable	(non-lesional)	Negative	Unclear	Frontal	Further invasive diagnostics	Yes
15	M	43	22	Yes	Nonlateralizable	Temporal	Right temporal	(no seizures)		Right hippocampal sclerosis		Right	Temporo-mesial anterior	Further non-invasive workup	Yes
16	M	29	3	Yes	Nonlateralizable	Nonlocalizable	Right temporo-mesial	Nonlateralizable, nonlocalizable		(non-lesional)	Right temporo-mesial	Right	Temporal	Further non-invasive workup	Yes
17	M	31	24	Yes	Nonlateralizable	Nonlocalizable	Left fronto-central	Left fronto-central	Nonlateralizable fronto-central	(non-lesional)	Left frontal	Unclear	Fronto-central	Further invasive diagnostics	No
18	M	54	45	Yes	Left	Nonlocalizable	Right temporal	Right temporo-mesial		Right hippocampal sclerosis		Right	Temporo-mesial anterior	Further non-invasive workup	No
19	M	41	26	Yes	Nonlateralizable	Temporal	(no spikes)	Left temporal		Left temporal focal cortical dysplasia	Right temporo-mesial	Left	Left temporal	Further non-invasive workup	No
20	F	30	16	Yes	Nonlateralizable	Temporal	(no spikes)	(no seizures)		(non-lesional)		Unclear	Unclear	Further non-invasive workup	No
21	F	17	6	Yes	Nonlateralizable	Temporal	Right fronto-central	Left fronto-centro-temporal		(non-lesional)		Unclear	Unclear	Further non-invasive workup	No
22	M	18	13	Yes	Left	Extratemporal	Left fronto-central	Left temporo-parietal	Right centro-temporo-parietal	(non-lesional)	Left temporo-lateral	Bilateral	Temporo-parietal	No resection	Yes
23	M	24	4	Yes	Nonlateralizable	Temporal	Left temporo-mesial	Nonlateralizable, nonlocalizable	Left temporo-mesial	(non-lesional)	Left temporo-mesial	Left	Left temporal	Further invasive diagnostics	Yes
24	F	43	37	None	Right	Nonlocalizable	(no spikes)	Right temporo-mesial anterior		Right temporo-mesial DNET		Right	Mesial temporal	Resection	No
25	F	32	27	Yes	Nonlateralizable	Temporal	Left temporo-mesial	Nonlateralizable, nonlocalizable	Left temporo-mesial	Left hippocampal sclerosis		Left	Temporo-mesial anterior	Resection	Yes
26	F	53	45	Yes	Left	Temporal	Bilateral temporo-mesial	Nonlateralizable, nonlocalizable	Left temporo-mesial	Left hippocampal sclerosis	Left temporal	Left	Temporo-mesial anterior	Further invasive diagnostics	Yes
27	F	52	40	Yes	Nonlateralizable	Nonlocalizable	(no spikes)	Nonlateralizable fronto-central	Left fronto-central	Left frontal astrocytoma		Left	Frontal dorsomedial	Further invasive diagnostics	No
28	M	18	14	Yes	Nonlateralizable	Nonlocalizable	Right temporo-mesial	Right temporo-mesial		Right hippocampal sclerosis		Right	Temporo-mesial anterior	Resection	Yes
29	F	21	14	None	Right	Extratemporal	(no spikes)	Nonlateralizable, nonlocalizable		(non-lesional)		Right	Parietal	Further non-invasive workup	No
30	F	27	6	Yes	Left	Nonlocalizable	Left temporo-mesial	(no seizures)		Left hippocampal sclerosis	Negative	Left	Temporal	Further non-invasive workup	No
31	M	18	13	Yes	Nonlateralizable	Nonlocalizable	Nonlateralizing fronto-centro-parietal	Nonlateralizable, nonlocalizable		Bilateral polymicrogyria		Bilateral	Fronto-temporo-parietal	No resection	Yes
32	M	45	31	Yes	Right	Extratemporal	Right fronto-temporal	Right temporo-parietal		(non-lesional)		Right	Fronto-temporal	Further invasive diagnostics	Yes
33	M	39	7	Yes	Nonlateralizable	Nonlocalizable	Bilateral frontal	(no seizures)		Left temporo-lateral post-hemorrhagic lesion		Left	Temporo-lateral	Further non-invasive workup	No
34	F	21	4	Yes	Nonlateralizable	Temporal	(no spikes)	Right temporal		Right temporal DNET		Right	Temporo-occipital	Resection	No
35	M	20	13	Yes	Nonlateralizable	Extratemporal	Bilateral frontal	Nonlateralizable fronto-central		(non-lesional)	Negative	Unclear	Frontal	Further invasive diagnostics	Yes
36	F	54	31	Yes	Right	Temporal	Right temporal	Right temporal	Nonlateralizable, nonlocalizable	Right mesial temporal DNET	Right temporo-lateral	Right	Temporo-mesial	Further non-invasive workup	Yes
37	M	28	10	None	Left	Extratemporal	(no spikes)	Nonlateralizable, nonlocalizable		Left parietal cavernous malformation		Left	Parietal	Further non-invasive workup	No
38	F	39	7	Yes	Left	Extratemporal	Left temporal	Left fronto-temporal		Left hippocampal sclerosis	Left temporo-parietal	Left	Temporal	Further invasive diagnostics	Yes
39	F	19	5	None	Left	Temporal	Bilateral temporo-parietal	Left temporal	Right temporal	(non-lesional)		Bilateral	Temporal	No resection	Yes
40	F	29	14	Yes	Nonlateralizable	Temporal	(no spikes)	Right temporo-mesial	Left temporo-mesial	(non-lesional)		Bilateral	Temporal	No resection	No
