# Supplementary material for: Integration of interictal EEG source localization in presurgical epilepsy evaluation – A single‐center prospective study
Source: Epilepsia Open. 2023 May 19;8(3):877–87. doi: 10.1002/epi4.12754 (PMC10472400; doi:10.1002/epi4.12754)
Supplement: Supplementary file 2 — Table S2 [file EPI4-8-877-s003.xlsx]

## Sheet: Answers
Table 2: EEG and MEG Source Localization Usage Survey Results from German Surgical Epilepsy Centers
Record ID	Which age groups are presurgically evaluated at your center?	Do you use EEG source localization (ESL) for presurgical evaluation?	Have you previously been using ESL?	What is the reason against using ESL? (choice - no need)	What is the reason against using ESL? (choice - too costly)	What is the reason against ESL? (choice - other)	Other reason	Why have you stopped using ESL?	In which cases do you use ESL?	How is ESL processed in your center? (choice - Internally: non-commercial software (i.e Brainstorm, Cartool))	How is ESL processed in your center? (choice - Internally: commercial software (i.e BESA, CURRY))	How is ESL processed in your center? (choice - Externally, commercial software (i.e Epilog))	What type of EEG recording do you use for ESL? (choice - conventional EEG (less than 40 electrodes))	What type of EEG recording do you use for source localization? (choice - conventional EEG (40-65 electrodes))	What type of EEG recording do you use for source localization? (choice - high density EEG (more than 64 electrodes))	How do you rate the effort and benefit of EEG source localization?	Do you use MEG source localization (MSL) in presurgical evaluation?	Have you previously been using MSL?	What is the reason for not using MSL? (choice - no need)	What is the reason for not using MSL? (choice - no MEG scanner avialable)	What is the reason for not using MSL? (choice - too costly)	What is the reason for not using MSL? (choice - other)	Other reason	Why have you stopped using MSL?	In which cases do you use MSL?	How is MSL processed in your center? (choice - internally, non-commercial software (i.e Brainstorm)	How is MSL processed in your center? (choice - internally, MEG system software)	How is MSL processed in your center? (choice - commercial software (i.e BESA, CURRY))?	How do you rate the effort and benefit of MEG source localization?
1	Adults	No	Yes, sporadically	Not chosen	Not chosen	Not chosen		Visual localization sufficed		Not chosen	Not chosen	Not chosen	Not chosen	Not chosen	Not chosen		Yes, sporadically		Not chosen	Not chosen	Not chosen	Not chosen				Chosen	Not chosen	Not chosen	Low effort, low benefit
2	Children and Adults	No	Yes, sporadically	Not chosen	Not chosen	Not chosen		Methodologically complex in part, little clinical added value		Not chosen	Not chosen	Not chosen	Not chosen	Not chosen	Not chosen		No	No, never	Not chosen	Chosen	Not chosen	Not chosen				Not chosen	Not chosen	Not chosen
3	Children and Adults	Yes, sporadically		Not chosen	Not chosen	Not chosen			Inconclusive noninvasive evaluation or multifocal epilepsy	Chosen	Not chosen	Not chosen	Chosen	Not chosen	Chosen	High effort, low benefit	Yes, sporadically		Not chosen	Not chosen	Not chosen	Not chosen			Multifocal or inconclusive noninvasive evaluation findings	Not chosen	Chosen	Not chosen	High effort, low benefit
4	Adults	No	Yes, sporadically	Not chosen	Not chosen	Not chosen		If I need it, I don't have a good hypothesis		Not chosen	Not chosen	Not chosen	Not chosen	Not chosen	Not chosen		No	Yes, sporadically	Not chosen	Not chosen	Not chosen	Not chosen		MEG no longer available		Not chosen	Not chosen	Not chosen
5	Children and Adults	No	No	Not chosen	Not chosen	Chosen	Acquisition of HD-EEG with corresponding software is planned			Not chosen	Not chosen	Not chosen	Not chosen	Not chosen	Not chosen		No	Yes, sporadically	Not chosen	Not chosen	Not chosen	Not chosen		MEG not available		Not chosen	Not chosen	Not chosen
6	Adults	Yes, regularly		Not chosen	Not chosen	Not chosen			Mostly nonlesional or disconcordant cases	Not chosen	Chosen	Not chosen	Not chosen	Chosen	Not chosen	Low effort, low benefit	Yes, sporadically		Not chosen	Not chosen	Not chosen	Not chosen			Nonlesional epilepsy	Chosen	Not chosen	Not chosen	High effort, low benefit
7	Adults	Yes, regularly		Not chosen	Not chosen	Not chosen			All presurgical patients	Chosen	Chosen	Not chosen	Not chosen	Not chosen	Chosen	High effort, high benefit	Yes, sporadically		Not chosen	Not chosen	Not chosen	Not chosen			With external partners; no IEDs in HD-EEG	Not chosen	Not chosen	Chosen	High effort, low benefit
8	Children	No	Yes, regularly	Not chosen	Not chosen	Not chosen		Personnel and technical prerequisites not met		Not chosen	Not chosen	Not chosen	Not chosen	Not chosen	Not chosen		No	Yes, sporadically	Not chosen	Not chosen	Not chosen	Not chosen		MEG not available, not enough staff		Not chosen	Not chosen	Not chosen
9	Children and Adults	No	No	Not chosen	Chosen	Not chosen				Not chosen	Not chosen	Not chosen	Not chosen	Not chosen	Not chosen		No	Yes, sporadically	Not chosen	Not chosen	Not chosen	Not chosen		MEG not available		Not chosen	Not chosen	Not chosen
10	Children and Adults	No	Yes, sporadically	Not chosen	Not chosen	Not chosen		No reliable added value		Not chosen	Not chosen	Not chosen	Not chosen	Not chosen	Not chosen		No	Yes, sporadically	Not chosen	Not chosen	Not chosen	Not chosen		MEG no longer available		Not chosen	Not chosen	Not chosen
11	Children and Adults	No	No	Not chosen	Chosen	Chosen	We use MEG source imaging			Not chosen	Not chosen	Not chosen	Not chosen	Not chosen	Not chosen		Yes, regularly		Not chosen	Not chosen	Not chosen	Not chosen			Nonlesional, unclear localization following video eeg monitoring	Not chosen	Not chosen	Chosen	High effort, low benefit
12	Children and Adults	Yes, sporadically		Not chosen	Not chosen	Not chosen			Currently only for research purposes	Chosen	Not chosen	Chosen	Chosen	Chosen	Not chosen	High effort, high benefit	No	No, never	Not chosen	Chosen	Not chosen	Not chosen				Not chosen	Not chosen	Not chosen
13	Children and Adults	Yes, regularly		Not chosen	Not chosen	Not chosen			MRI negative patients	Not chosen	Chosen	Not chosen	Chosen	Not chosen	Not chosen	Low effort, high benefit	Yes, regularly		Not chosen	Not chosen	Not chosen	Not chosen			Nonlesional, large epileptogenic lesions, or in order to plan SEEG	Not chosen	Chosen	Not chosen	High effort, high benefit
14	Children	No	No	Not chosen	Not chosen	Chosen	No personnel available			Not chosen	Not chosen	Not chosen	Not chosen	Not chosen	Not chosen		No	No, never	Not chosen	Chosen	Not chosen	Not chosen				Not chosen	Not chosen	Not chosen
15	Adults	Yes, sporadically		Not chosen	Not chosen	Not chosen			EEG source localization is currently being established in our center; therefore, the findings are not included in clinical decisions in many cases.	Not chosen	Chosen	Chosen	Chosen	Not chosen	Chosen	High effort, high benefit	No	No, never	Not chosen	Chosen	Not chosen	Not chosen				Not chosen	Not chosen	Not chosen
16	Children and Adults	Yes, regularly		Not chosen	Not chosen	Not chosen			All presurgical patients	Chosen	Chosen	Not chosen	Chosen	Not chosen	Chosen	High effort, low benefit	No	Yes, sporadically	Not chosen	Not chosen	Not chosen	Not chosen		MEG no longer available		Not chosen	Not chosen	Not chosen
17	Children and Adults	Yes, sporadically		Not chosen	Not chosen	Not chosen			Complex or nonlesional patients	Not chosen	Chosen	Not chosen	Not chosen	Chosen	Not chosen	High effort, high benefit	No	No, never	Not chosen	Chosen	Not chosen	Not chosen				Not chosen	Not chosen	Not chosen
18	Children and Adults	Yes, regularly		Not chosen	Not chosen	Not chosen			Neocortical epilepsy	Chosen	Chosen	Not chosen	Chosen	Chosen	Chosen	Low effort, high benefit	Yes, sporadically		Not chosen	Not chosen	Not chosen	Not chosen			Nonlesional epilepsy	Chosen	Chosen	Chosen	Low effort, high benefit
19	Adults	Yes, regularly		Not chosen	Not chosen	Not chosen			All presurgical patients	Not chosen	Chosen	Not chosen	Not chosen	Chosen	Not chosen	Low effort, high benefit	Yes, sporadically		Not chosen	Not chosen	Not chosen	Not chosen			In the context of a research collaboration, and in selected cases without sufficient focus hypothesis even after ESL	Not chosen	Not chosen	Chosen	High effort, low benefit
